# Supplementary material for: Structural insight into mitochondrial β-barrel outer membrane protein biogenesis
Source: Nat Commun. 2020 Jul 3;11:3290. doi: 10.1038/s41467-020-17144-1 (PMC7335169; doi:10.1038/s41467-020-17144-1)
Supplement: Supplementary file 6 — Source Data [file 41467_2020_17144_MOESM6_ESM.xlsx]

## Sheet: Supplementary Fig 2B
LMNG SEC Coomassie Stained SDS-PAGE
2018-01-30
Lanes labeled by SEC fraction
								Original color image of gel
Center of peak= fraction D2
Lanes included in Supplementary Information Figure: D3-D1

## Sheet: Supplementary Fig 2D
Nanodisc SEC Coomassie Stained SDS-PAGE
2019-06-12
Lanes labeled by SEC fraction
							Original color image of gel
Center of peak= fraction C4
Lanes included in Supplementary Information Figure: C3-C5

## Sheet: Supplementary Fig 2F
GDN SEC Coomassie Stained SDS-PAGE
2018-07-27
Lanes labeled by SEC fraction
							Original color image of gel
Center of peak= fraction D1
Lanes included in Supplementary Information Figure: D2-E1

## Sheet: Supplementary Fig 13A
Strep Affinity Pulldown Coomassie Stained SDS-PAGE
Full LengthTernary SAM Complex
Sam50 (no tag) + Sam35 (no tag) + Sam37 (NT Twin-Strep tag)
2020-05-01
Sol= soluble fraction after detergent extraction, S= standard, FT= flow through, W= wash, E= elution fractions.
33% load soluble and 50% load flow through
									Original color image of gel

## Sheet: Supplementary Fig 13B
Strep Affinity Pulldown Coomassie Stained SDS-PAGE
Ternary SAM Complex with Sam35 NT truncation
Sam50 (no tag) + Sam35 (no tag, delete residues 1-45) + Sam37 (NT Twin-Strep tag)
2020-05-01
Sol= soluble fraction after detergent extraction, S= standard, FT= flow through, W= wash, E= elution fractions.
33% load soluble and 50% load flow through
										Original color image of gel

## Sheet: Supplementary Fig 13C
Strep Affinity Pulldown Coomassie Stained SDS-PAGE
Full Length Sam35+Sam37 Complex
Sam35 (no tag) + Sam37 (CT Twin-Strep tag with TEV site)
2020-05-01
Sol= soluble fraction after detergent extraction, S= standard, FT= flow through, W= wash, E= elution fractions.
33% load soluble and 50% load flow through
									Original color image of gel

## Sheet: Supplementary Fig 13D
Strep Affinity Pulldown Coomassie Stained SDS-PAGE
Sam35+Sam37 Complex with Sam35 NT truncation
Sam35 (no tag, delete residues 1-45) + Sam37 (CT Twin-Strep tag with TEV site)
2020-05-01
Sol= soluble fraction after detergent extraction, S= standard, FT= flow through, W= wash, E= elution fractions.
33% load soluble and 50% load flow through
										Original color image of gel
